# Supplementary material for: Small Rotations, Big Effects: Lessons from Water Adsorption in NU-1000
Source: J Phys Chem C Nanomater Interfaces. 2025 Feb 5;129(7):3752–61. doi: 10.1021/acs.jpcc.4c06889 (PMC11848914; doi:10.1021/acs.jpcc.4c06889)
Supplement: Supplementary file 2 — jp4c06889_si_002.zip [file jp4c06889_si_002.zip]

Archive with 7 entries (7 files):
- NU-1000-bondH2O.aif
- NU-1000-bondH2Orot.aif
- NU-1000-bondH2Orot-adsH2O.aif
- NU-1000-noH2O.aif
- water+node1.xyz
- water+node2.xyz
- water+node3.xyz
