# Supplementary material for: Small Rotations, Big Effects: Lessons from Water Adsorption in NU-1000
Source: J Phys Chem C Nanomater Interfaces. 2025 Feb 5;129(7):3752–61. doi: 10.1021/acs.jpcc.4c06889 (PMC11848914; doi:10.1021/acs.jpcc.4c06889)
Supplement: Supplementary file 2 — jp4c06889_si_002.zip [file jp4c06889_si_002.zip › water+node1.xyz]

73
  Required
 C    1.857000   -3.350000   -2.368000
 C   -1.657000    3.645000   -2.050000
 C   -3.822000   -0.451000    2.230000
 C    3.918000    0.327000    2.312000
 C   -1.628000    3.615000    2.092000
 C    1.930000   -3.337000    2.301000
 C    3.865000    0.323000   -2.369000
 C   -3.836000   -0.406000   -2.176000
 H    1.578000    1.151000   -4.315000
 H    0.224000    0.370000   -4.067000
 H    2.025000    3.608000    0.336000
 H    1.373000    4.215000    1.643000
 H    1.635000    4.223000   -1.736000
 H   -0.167000   -1.744000   -4.431000
 H    0.137000   -1.816000    4.297000
 H   -0.027000   -0.258000    4.079000
 H    1.480000    1.306000    4.418000
 H   -2.844000   -3.257000   -1.485000
 H   -1.833000   -3.541000   -0.348000
 H   -2.636000   -3.493000    1.661000
 H   -1.645000    1.001000   -2.843000
 H   -1.613000    0.946000    2.883000
 H    0.419000   -3.403000   -0.028000
 H    3.158000    1.615000   -0.006000
 O    0.676000   -3.053000   -2.669000
 O    2.577000   -2.849000   -1.476000
 O   -0.473000    3.373000   -2.356000
 O   -2.426000    3.014000   -1.287000
 O   -2.933000   -1.282000    2.520000
 O   -3.773000    0.468000    1.375000
 O    3.035000    1.154000    2.641000
 O    3.876000   -0.529000    1.400000
 O   -0.433000    3.346000    2.352000
 O   -2.440000    2.949000    1.407000
 O    0.769000   -3.015000    2.644000
 O    2.597000   -2.905000    1.332000
 O    2.964000    1.136000   -2.679000
 O    3.879000   -0.486000   -1.411000
 O   -2.946000   -1.224000   -2.488000
 O   -3.769000    0.536000   -1.346000
 O    0.304000   -2.448000   -0.052000
 O   -0.165000    1.819000    0.045000
 O   -1.609000   -0.771000   -0.021000
 O    2.294000    1.193000    0.026000
 O    1.000000   -0.433000   -1.469000
 O   -1.145000    0.758000   -2.058000
 O   -1.151000    0.663000    2.088000
 O    1.001000   -0.505000    1.457000
 O   -1.894000   -3.395000   -1.338000
 O   -0.563000   -1.038000   -3.912000
 O    1.988000    3.440000   -1.304000
 O    0.686000    1.265000   -3.964000
 O   -1.730000   -3.403000    1.344000
 O   -0.487000   -1.149000    3.984000
 O    1.973000    3.521000    1.340000
 O    0.672000    1.230000    3.902000
Zr   -0.742000   -1.473000   -1.876000
Zr    0.927000    1.691000   -1.711000
Zr   -0.816000   -1.591000    1.737000
Zr    0.931000    1.524000    1.856000
Zr    2.271000   -1.166000   -0.026000
Zr   -2.134000    1.228000    0.025000
 H    2.318000   -4.158000   -2.962000
 H   -2.081000    4.553000   -2.514000
 H   -4.770000   -0.537000    2.790000
 H   -2.023000    4.552000    2.524000
 H    2.428000   -4.101000    2.924000
 H    4.762000    0.319000   -3.012000
 H   -4.807000   -0.520000   -2.691000
 O   -4.200000   -2.426000   -0.030000
 H   -3.461000   -1.799000    0.069000
 H   -4.977000   -1.860000   -0.089000
 H    4.853000    0.359000    2.899000
