# Supplementary material for: Small Rotations, Big Effects: Lessons from Water Adsorption in NU-1000
Source: J Phys Chem C Nanomater Interfaces. 2025 Feb 5;129(7):3752–61. doi: 10.1021/acs.jpcc.4c06889 (PMC11848914; doi:10.1021/acs.jpcc.4c06889)
Supplement: Supplementary file 2 — jp4c06889_si_002.zip [file jp4c06889_si_002.zip › water+node2.xyz]

73
  Required
 C   -3.629000   -0.476000   -2.503000
 C    4.171000   -0.064000   -1.879000
 C    1.070000    3.919000    1.886000
 C   -1.310000   -3.492000    2.514000
 C    3.940000    0.231000    2.272000
 C   -3.882000   -0.165000    2.083000
 C   -1.076000   -3.789000   -2.154000
 C    1.323000    3.634000   -2.259000
 H    0.629000   -2.147000   -4.134000
 H    0.513000   -0.575000   -4.020000
 H    2.539000   -3.227000    0.684000
 H    3.301000   -2.792000    1.999000
 H    3.353000   -3.281000   -1.358000
 H   -1.225000    0.668000   -4.559000
 H   -1.850000    0.988000    4.110000
 H   -0.350000    0.496000    4.018000
 H    0.437000   -1.487000    4.562000
 H   -1.701000    3.768000   -2.012000
 H   -2.328000    3.176000   -0.695000
 H   -2.193000    3.954000    1.396000
 H    1.793000    0.955000   -2.844000
 H    1.460000    1.365000    2.852000
 H   -3.209000    1.007000   -0.258000
 H    0.274000   -3.486000    0.259000
 O   -2.861000    0.453000   -2.852000
 O   -3.490000   -1.281000   -1.556000
 O    3.452000   -1.054000   -2.150000
 O    3.880000    0.940000   -1.189000
 O   -0.070000    3.467000    2.152000
 O    1.976000    3.386000    1.207000
 O   -0.210000   -2.995000    2.857000
 O   -2.033000   -3.177000    1.543000
 O    3.194000   -0.729000    2.573000
 O    3.699000    1.183000    1.493000
 O   -3.120000    0.780000    2.405000
 O   -3.677000   -1.061000    1.235000
 O    0.045000   -3.316000   -2.452000
 O   -1.862000   -3.410000   -1.254000
 O    0.209000    3.152000   -2.568000
 O    2.182000    3.159000   -1.479000
 O   -2.268000    0.738000   -0.226000
 O    1.811000   -0.541000    0.163000
 O    0.033000    1.778000   -0.161000
 O    0.241000   -2.525000    0.219000
 O   -0.648000   -0.815000   -1.465000
 O    1.330000    0.645000   -2.060000
 O    1.051000    0.990000    2.066000
 O   -0.849000   -0.561000    1.464000
 O   -2.242000    3.036000   -1.685000
 O   -0.450000    0.771000   -3.999000
 O    2.476000   -3.251000   -0.963000
 O    1.112000   -1.365000   -3.836000
 O   -2.441000    3.120000    0.986000
 O   -0.970000    1.268000    3.828000
 O    2.435000   -3.073000    1.676000
 O    0.729000   -0.760000    4.003000
Zr   -0.882000    1.163000   -1.995000
Zr    1.330000   -1.607000   -1.545000
Zr   -1.122000    1.542000    1.535000
Zr    1.013000   -1.281000    2.004000
Zr   -1.902000   -1.561000   -0.005000
Zr    2.068000    1.495000    0.004000
 H   -4.544000   -0.600000   -3.109000
 H    5.190000   -0.076000   -2.304000
 H    1.306000    4.912000    2.308000
 H    4.932000    0.249000    2.758000
 H   -4.848000   -0.214000    2.613000
 H   -1.414000   -4.655000   -2.752000
 H    1.590000    4.593000   -2.737000
 O   -4.747000    1.914000    0.087000
 H   -5.019000    2.397000   -0.699000
 H   -4.169000    2.535000    0.574000
 H   -1.685000   -4.315000    3.147000
