# Supplementary material for: Small Rotations, Big Effects: Lessons from Water Adsorption in NU-1000
Source: J Phys Chem C Nanomater Interfaces. 2025 Feb 5;129(7):3752–61. doi: 10.1021/acs.jpcc.4c06889 (PMC11848914; doi:10.1021/acs.jpcc.4c06889)
Supplement: Supplementary file 2 — jp4c06889_si_002.zip [file jp4c06889_si_002.zip › water+node3.xyz]

73
  Required
 C   11.967000    3.199000   10.716000
 C    4.965000    6.605000   10.457000
 C    9.012000    8.900000    6.152000
 C    8.388000    1.135000    5.939000
 C    5.056000    6.646000    6.073000
 C   12.061000    3.225000    6.037000
 C    8.306000    1.099000   10.618000
 C    8.920000    8.869000   10.536000
 H    7.571000    3.345000   12.533000
 H    8.314000    4.791000   12.345000
 H    5.072000    2.985000    7.999000
 H    4.465000    3.655000    6.638000
 H    4.387000    3.384000    9.869000
 H   10.276000    5.137000   12.739000
 H   10.504000    4.985000    4.104000
 H    8.881000    5.080000    4.285000
 H    7.588000    3.562000    3.897000
 H   11.612000    7.794000    9.399000
 H   12.509000    6.436000    9.263000
 H   12.076000    7.766000    6.756000
 H    7.553000    6.612000   11.169000
 H    7.695000    6.671000    5.448000
 H   12.021000    4.678000    8.400000
 H    7.081000    1.857000    8.243000
 O   11.613000    4.390000   11.022000
 O   11.465000    2.494000    9.778000
 O    5.249000    5.375000   10.669000
 O    5.540000    7.358000    9.602000
 O    9.928000    8.031000    5.945000
 O    8.070000    8.791000    7.007000
 O    7.543000    2.042000    5.625000
 O    9.249000    1.216000    6.877000
 O    5.349000    5.419000    5.864000
 O    5.643000    7.413000    6.908000
 O   11.705000    4.413000    5.730000
 O   11.576000    2.531000    6.993000
 O    7.460000    2.009000   10.917000
 O    9.151000    1.160000    9.662000
 O    9.828000    7.994000   10.750000
 O    7.962000    8.749000    9.701000
 O   11.055000    4.776000    8.397000
 O    6.803000    5.149000    8.254000
 O    9.326000    6.590000    8.369000
 O    7.487000    2.738000    8.243000
 O    9.047000    4.026000    9.783000
 O    7.823000    6.139000   10.365000
 O    7.963000    6.202000    6.255000
 O    9.158000    4.077000    6.854000
 O   11.898000    7.013000    9.908000
 O    9.566000    5.586000   12.249000
 O    5.182000    2.979000    9.482000
 O    7.400000    4.263000   12.247000
 O   12.022000    6.878000    7.147000
 O    9.799000    5.600000    4.383000
 O    5.155000    3.038000    6.943000
 O    7.560000    4.405000    4.380000
Zr   10.052000    5.789000   10.182000
Zr    6.946000    4.054000    9.999000
Zr   10.202000    5.901000    6.630000
Zr    7.131000    4.106000    6.448000
Zr    9.815000    2.805000    8.323000
Zr    7.347000    7.127000    8.308000
 H   12.797000    2.683000   11.304000
 H    4.138000    7.110000   11.058000
 H    8.996000    9.867000    5.548000
 H    4.210000    7.137000    5.488000
 H   12.876000    2.701000    5.437000
 H    8.346000    0.135000   11.226000
 H    8.927000    9.851000   11.115000
 O   13.797000    4.784000    8.198000
 H   13.549000    5.461000    7.354000
 H   14.890000    4.595000    8.212000
 H    8.412000    0.153000    5.360000
